# Supplementary material for: Comparative analysis of alignment-free genome clustering and whole genome alignment-based phylogenomic relationship of coronaviruses
Source: PLoS One. 2022 Mar 8;17(3):e0264640. doi: 10.1371/journal.pone.0264640 (PMC8903263; doi:10.1371/journal.pone.0264640)
Supplement: S1 Table — (XLSX) [file pone.0264640.s001.xlsx]

## Sheet: S1 Table
S1 Table. Coronavirus genomes used in the study and their names, NCBI GenBank accession numbers, type of diseases and taxonomy
Name	NCBI GenBank accession number	Main host	Supposed disease or infection	Taxonomy	Note
Bat/CDPHE15/USA/2006	NC_022103.1	bat		Alphacoronavirus
Bat/NL63-BtKYNL63-9b	NC_048216.1	bat		Alphacoronavirus
Bat/CoV/P.kuhlii/Italy/3398-19/2015	NC_046964.1	bat		Alphacoronavirus
Bat/NL63-BtKYNL63-9a	NC_032107.1	bat		Alphacoronavirus
Bat/BtNv-AlphaCoV/SC2013	NC_028833.1	bat		Alphacoronavirus
Bat/BtRf-AlphaCoV/YN2012	NC_028824.1	bat		Alphacoronavirus
Bat/BtRf-AlphaCoV/HuB2013	NC_028814.1	bat		Alphacoronavirus
Bat/PREDICT/PDF-2180BtMr-AlphaCoV/SAX2011	NC_028811.1	bat		Alphacoronavirus
Lucheng Rn rat/Lucheng-19	NC_032730.1	bat		Alphacoronavirus
Rousettus bat/HKU10	NC_018871.1	bat		Alphacoronavirus
Bat/Hp-B/Zhejiang2013	NC_025217.1	bat		Betacoronavirus
Rousettus bat/GCCDC1-356	NC_030886.1	bat		Betacoronavirus
Bat/RaTG13	MN996532	bat		Betacoronavirus
Beijing.IVDC_01	-	bat		Betacoronavirus
Beijing.IVDC_02	-	bat		Betacoronavirus
Beijing.IVDC_03	-	bat		Betacoronavirus
Bat/PREDICT/PDF-2180	NC_034440.1	bat		unclassified
Bat/BM48-31/BGR/2008	NC_014470.1	bat		unclassified
Bat/HKU8	NC_010438.1	bat		unclassified
Bat/1A	NC_010437.1	bat		unclassified
Bat/HKU2	NC_009988.1	bat		unclassified
Bat/HKU9-1	NC_009021.1	bat		unclassified
Bat/HKU5-1	NC_009020.1	bat		unclassified
Bat/HKU4-1	NC_009019.1	bat		unclassified
Scotophilus bat/512	NC_009657.1	bat		unclassified
Human/NL63	NC_005831.2	human	respiratory	Alphacoronavirus
Human/229E	NC_002645.1	human	respiratory	Alphacoronavirus
Human/SARS-CoV-2	NC_045512.2	human	respiratory	Betacoronavirus
Human/OC43	NC_006213.1	human	respiratory	Betacoronavirus
Human/England 1	NC_038294.1	human	respiratory	Betacoronavirus
Human/MERS-CoV	NC_019843.3	human	respiratory	Betacoronavirus
Human/HKU1	NC_006577.2	human	respiratory	Betacoronavirus
Human/SARS-CoV	NC_004718.3	human	respiratory	Betacoronavirus
Rodents/AcCoV-JC34	NC_034972.1	mammal	respiratory	Alphacoronavirus
Camel/camel/Riyadh/Ry141/2015	NC_028752.1	mammal	respiratory	Alphacoronavirus
Pangolin/MP789	MT121216.1	mammal	respiratory	Betacoronavirus
Pangolin/PCoV_GX-P5E	MT040336.1	mammal	respiratory	Betacoronavirus
Erinaceus/VMC/DEU/2012	NC_039207.1	mammal	respiratory	Betacoronavirus
Norway rats/HKU24	NC_026011.1	mammal	respiratory	Betacoronavirus
Rabbit/HKU14	NC_017083.1	mammal	respiratory	Betacoronavirus
Rat/PRC	NC_012936.1	mammal	respiratory	Betacoronavirus
Bovine/BCoV	NC_003045.1	mammal	respiratory	Betacoronavirus	Bovine coronavirus is a single etiological agent that is linked to neonatal calf diarrhea and winter dysentery of adult cattle. Its contribution to bovine respiratory disease complex is still debated, but it was established that as a single agent it does not reproduce respiratory disease in calves or adult cattle (Vlasova AN and Saif LJ (2021) Bovine Coronavirus and the Associated Diseases. Front…
Canine/BJ232	KX432213.1	mammal	respiratory	Betacoronavirus
Canine/K37	JX860640.1	mammal	respiratory	Betacoronavirus
Beluga Whale/SW1	NC_010646.1	mammal	respiratory	Gammacoronavirus
Piglets/(TGEV) PUR46-MAD	NC_038861.1	mammal	intestinal	Alphacoronavirus
Ferret/FRCoV-NL-2010	NC_030292.1	mammal	intestinal	Alphacoronavirus
Swine/Italy/213306/2009	NC_028806.1	mammal	intestinal	Alphacoronavirus
Mink/WD1127	NC_023760.1	mammal	intestinal	Alphacoronavirus
Feline/FIPV	NC_002306.3	mammal	intestinal	Alphacoronavirus
Porcine/PEDV	NC_003436.1	mammal	intestinal	Alphacoronavirus
Porcine/HKU15	NC_039208.1	mammal	intestinal	Deltacoronavirus
Turkey/TCoV	NC_010800.1	bird	enteritis	Gammacoronavirus	https://www.merckvetmanual.com/poultry/viral-enteritis/coronaviral-enteritis-of-turkeys
Duck/DdCoV	NC_048214.1	bird	respiratory	Gammacoronavirus
Avian/IBV	NC_048213.1	bird	respiratory	Gammacoronavirus
Canada goose/Cambridge_Bay_2017	NC_046965.1	bird	respiratory	Gammacoronavirus
Avian/IBVB	NC_001451.1	bird	respiratory	Gammacoronavirus
Bulbul/HKU11-934	NC_011547.1	bird	respiratory	Deltacoronavirusа
Sparrow/HKU17	NC_016992.1	bird	respiratory	Deltacoronavirusа
White-eye/HKU16	NC_016991.1	bird	respiratory	Deltacoronavirusа
Common-moorhen/HKU21	NC_016996.1	bird	respiratory	Deltacoronavirusа
Wigeon/HKU20	NC_016995.1	bird	respiratory	Deltacoronavirusа
Night-heron/HKU19	NC_016994.1	bird	respiratory	Deltacoronavirusа
Magpie-robin/HKU18	NC_016993.1	bird	respiratory	Deltacoronavirusа
Munia/HKU13-3514	NC_011550.1	bird	respiratory	Deltacoronavirusа
Thrush/HKU12-600	NC_011549.1	bird	respiratory	Deltacoronavirusа
Mouse/MHV-A59 C12	NC_001846.1	mammal	hepatitis	Betacoronavirus
Mouse/A59	NC_048217.1	mammal	hepatitis	Betacoronavirus
Mouse/JHM	AC_000192.1	mammal	hepatitis	Betacoronavirus
